# Supplementary material for: Changes in the Nasal Microbiota of Pigs Following Single or Co-Infection with Porcine Reproductive and Respiratory Syndrome and Swine Influenza A Viruses
Source: Pathogens. 2021 Sep 22;10(10):1225. doi: 10.3390/pathogens10101225 (PMC8540314; doi:10.3390/pathogens10101225)
Supplement: Supplementary file 1 [file pathogens-10-01225-s001.zip]

Archive with 4 entries (4 files):
- Supplementary materials/Supplementary Table  S1.xlsx
- Supplementary materials/Supplementary Table S2.xlsx
- Supplementary materials/Supplementary Table S3.pdf
- Supplementary materials/Supplementary Table S4.pdf
