# Supplementary material for: Changes in the Nasal Microbiota of Pigs Following Single or Co-Infection with Porcine Reproductive and Respiratory Syndrome and Swine Influenza A Viruses
Source: Pathogens. 2021 Sep 22;10(10):1225. doi: 10.3390/pathogens10101225 (PMC8540314; doi:10.3390/pathogens10101225)
Supplement: Supplementary file 1 [file pathogens-10-01225-s001.zip › Supplementary materials/Supplementary Table S1.xlsx]

## Sheet: Phylum level
			Actinobacteria (%)							Bacteroidetes (%)							Cyanobacteria (%)							Firmicutes(%)							Proteobacteria (%)							Tenericutes (%)							Bacteria, other (%)
		Pig #	-12 dpc	0 dpc	1 dpc	2 dpc	3 dpc	4 dpc	5 dpc	-12 dpc	0 dpc	1 dpc	2 dpc	3 dpc	4 dpc	5 dpc	-12 dpc	0 dpc	1 dpc	2 dpc	3 dpc	4 dpc	5 dpc	-12 dpc	0 dpc	1 dpc	2 dpc	3 dpc	4 dpc	5 dpc	-12 dpc	0 dpc	1 dpc	2 dpc	3 dpc	4 dpc	5 dpc	-12 dpc	0 dpc	1 dpc	2 dpc	3 dpc	4 dpc	5 dpc	-12 dpc	0 dpc	1 dpc	2 dpc	3 dpc
	Naïve	2	0.127826	0.452545	0.224573	0.0176674	0.144051	0.336531	0.130523	12.2644	10.4829	10.0282	3.80606	15.0891	5.86089	4.7757	0.732411	4.53165	0.0842147	0.608263	9.95202	0.148598	0.0464875	16.3739	16.3739	6.85111	10.5399	4.70152	14.5058	10.7708	67.4803	51.5529	77.9357	81.4568	66.7253	72.4984	81.1028	0.160647	1.14066	0.788481	0.0807653	0.187153	1.20845	0.338524	12.2644	10.4829	10.0282	3.80606	15.0891
		3	0.692315		0.48463	0.0483494	0.672632	0.684782	0.205661	2.86816		31.3625	1.09055	5.05075	7.0756	48.3111	54.683		0.581556	0.647345	39.9135	0.509234	0.0577034	7.26931		12.1158	4.15805	5.87953	11.9474	1.55651	33.7652		35.1842	48.1372	40.8384	75.6322	49.5376	0.494511		0.969261	1.93666	1.14708	2.86825	0.10505	2.86816		31.3625	1.09055	5.05075
		4	0.387684	0.0630385	0.686664	0.272601	1.31766	0.398241	0.513596	9.41734	27.3965	18.1063	6.69607	10.7846	10.016	21.8788	8.09244	0.109267	0.903506	5.46441	33.0012	0.301372	0.276832	13.8061	13.8061	19.6964	28.2043	9.15018	20.0181	15.2367	65.274	53.755	55.5837	51.5191	38.0837	53.249	41.6777	0.481783	1.68523	1.40947	4.77548	0.918231	12.7222	7.80957	9.41734	27.3965	18.1063	6.69607	10.7846
		5	1.52623	0.66395	0.256421	0	1.16901	1.22561	0.453711	4.06394	15.4155	15.163	13.575	3.68239	16.9656	7.15567	45.5974	1.03865	2.14966	1.16722	55.2133	0.561917	0.196608	8.12788	8.12788	10.1073	7.2036	8.14262	25.1209	30.8394	39.9621	57.527	24.3301	66.7735	29.7693	46.584	56.4719	0.207712	2.06416	27.5866	0.167526	1.19599	4.49534	0.816679	4.06394	15.4155	15.163	13.575	3.68239
		7	0.764889		0.552619	0.251975	1.6303	0.695971	0.0961101	10.4263		31.5593	12.9767	6.1064	17.536	3.20281	28.2415		2.53484	9.73979	38.5861	0.920635	0.0935126	10.9609		15.173	18.4474	13.6808	24.2759	6.04455	41.9575		37.0255	45.3167	36.9919	30.6545	85.5731	3.68335		5.21384	1.55061	1.56537	16.0464	3.96519	10.4263		31.5593	12.9767	6.1064
		8	0.227736	0.0611669	1.21394	0.312645	0.466633	0.992811	0.221782	5.81326	5.07488	19.0131	10.3636	0.989487	12.9251	13.7492	27.2084	3.30893	2.30175	2.05728	37.1226	0.378999	0.0462046	6.10092	6.10092	22.5445	21.8465	17.0911	32.7422	9.14455	59.5829	72.5124	49.7083	52.864	42.666	37.3211	74.5941	0.263694	4.28168	1.79726	1.23514	1.02322	12.2557	0.827723	5.81326	5.07488	19.0131	10.3636	0.989487
	PRRSV-2	32	1.4817	0.172791	0.111481	0.439218	1.06981	1.69353	0.0972429	15.1339	45.4651	9.94737	15.1034	11.1462	14.5826	36.5609	1.33543	0.146343	4.44187	18.4188	9.29231	12.1972	0.254139	13.273	13.273	9.45484	23.4486	12.2415	22.9757	14.9795	67.7303	34.403	74.661	39.7988	64.3478	45.6858	44.7963	0.785546	2.68002	0.620454	1.1193	0.862275	1.67723	0.82779	15.1339	45.4651	9.94737	15.1034	11.1462
		33		0.204748	0.413844	0.408534	1.37386	2.12285	0.151355		28.554	32.4106	15.0098	20.8772	21.3865	63.2845		2.00598	3.65042	18.3992	11.4272	8.1257	0.036534	22.0384		29.5372	18.732	23.3681	30.7642	7.73999		39.093	25.1606	43.0776	38.7224	33.5751	26.5568		1.69055	2.35228	1.16508	2.51334	2.00508	1.40743		28.554	32.4106	15.0098	20.8772
		35	0.186372	0.124318	1.10145	0.151475	0.209856	1.1641	1.18571	17.7169	42.6074	11.3201	13.0704	8.69005	10.8827	16.864	0.827024	0.0926936	25.2426	4.11255	3.63834	13.9188	0.221517		22.0384	16.2531	15.3955	5.45625	16.1286	24.5053	57.8917	52.1843	42.802	63.6517	80.7034	54.7927	53.8899	1.19977	0.46783	2.36408	2.5978	0.520847	1.84242	1.31427	17.7169	42.6074	11.3201	13.0704	8.69005
		36	0.306996	0.460753	0.1042	0.46815	2.68907	0.932535	0.534037	57.8512	44.5709	11.4992	6.45407	11.4784	24.7873	25.3683	0.0369772	0.178356	4.66172	51.9326	9.14324	11.6302	0.442729	2.32354	2.32354	7.51234	7.77449	13.7891	19.9125	30.0672	38.8475	13.4791	67.9063	31.6301	60.3718	37.5798	35.5534	0.102905	2.26909	0.712035	0.716229	1.17977	2.86832	4.5186	57.8512	44.5709	11.4992	6.45407	11.4784
		39	1.03804	0.140509	1.89323	0.28269	2.25394	0.351743	0.389284	27.6703	52.8899	15.3059	4.48093	15.1216	11.7886	25.7288	0.651725	0.135773	2.04119	21.5145	11.4088	15.6919	0.0794518	28.7526	28.7526	26.5022	9.7137	25.0007	23.9894	16.5963	38.0094	32.6503	51.3135	61.6625	39.5555	44.7317	55.2583	0.920083	0.974093	1.12628	1.01648	4.63383	1.74559	0.69321	27.6703	52.8899	15.3059	4.48093	15.1216
		43	0	0.0349121	0.221308	0.154588	0.247676	1.57375	0.444911	18.7312	35.7966	33.4237	5.23173	16.9079	21.4511	34.2996	0.332774	0.44222	0.187021	9.00549	0.968953	2.518	0.124354	11.4448	11.4448	47.3318	11.7456	13.465	39.4025	40.7881	67.2603	29.0411	11.3522	72.4773	67.7278	32.7367	9.0281	0.268882	2.37984	4.4698	0.703222	0.142431	1.02427	2.07257	18.7312	35.7966	33.4237	5.23173	16.9079
	H3N2	56	0.673311	0.180082		0.316677	0.745161	0.349215	0.16359	30.9103	44.207		3.4999	13.8968	2.90091	2.63753	3.01661	0.180082		28.9163	17.4653	16.057	0.00861	48.1905	48.1905		3.35184	27.5442	3.45412	9.7471	14.6224	25.6485		60.6046	38.214	75.7209	83.354	0.943522	1.20999		1.56693	0.475003	0.591245	0.60557	30.9103	44.207		3.4999	13.8968
		57	0.378378	0.0367806	0.880535	0.413024	0.659307	0.210305	0.0716618	35.5509	54.4001	16.1264	8.96851	4.46182	4.70182	6.03463	7.93763	0.244671	0.204859	8.1076	31.5036	15.0729	0.0406968	40.5447	40.5447	43.8722	12.3666	5.52489	5.73231	10.1176	13.7879	7.79428	18.9764	62.9083	56.0104	69.2594	73.4595	1.33056	3.08317	16.4894	3.94786	1.29817	2.31035	3.64059	35.5509	54.4001	16.1264	8.96851	4.46182
		60	0.534977		0.282082	0.41114	0.340368	0.550766	0.309531	16.8206		37.1691	7.62548	2.23962	2.37504	29.1839	4.65457		0.479153	12.3807	48.7611	13.1661	0.469669	26.2926	26.2926	34.1165	16.8412	2.26685	5.2116	40.3183	51.1433		23.7142	60.1427	45.8271	78.0782	24.4489	0.420921		1.71568	1.60577	0.122532	0.154563	1.51849	16.8206		37.1691	7.62548	2.23962
		61	0.202834	0.114001	0.275522	0.38758	0.275672	0.952345	0.248305	30.3613	35.5232	15.1199	8.95741	7.09855	8.12668	7.78091	3.5409	1.54564	0.807231	14.1768	14.8863	20.3653	0.0751174	9.86642	9.86642	34.2131	13.3543	9.84379	10.7186	13.7778	21.8162	26.8406	44.04	59.4376	65.518	53.5218	64.4507	1.51836	2.12625	2.1365	1.10676	1.64255	3.24171	1.08294	30.3613	35.5232	15.1199	8.95741	7.09855
		63	0.657311	0.756108	0.933082	0.0984076	0.27605	0.209836	0.185789	19.9954	15.6356	24.8468	4.29236	2.81136	21.3914	10.4393	0.824925	1.12716	0.301602	3.5552	10.7093	9.49433	0.0687166	26.9662	26.9662	44.2342	3.52836	1.2059	3.32276	9.35106	49.7124	41.586	23.0372	87.7205	84.746	64.7578	78.5507	0.79206	3.73153	3.44015	0.352478	0.0217935	0.0935478	0.558895	19.9954	15.6356	24.8468	4.29236	2.81136
		64	0.430362	0.5517	1.04611	1.6309	2.24143		0.256337	50.5894	14.1306	24.1804	5.1106	16.7353		25.2184	3.51774	0.351486	0.353145	35.1865	14.1919		0.260633	32.1275	32.1275	48.824	7.54705	36.3616		33.6947	9.36194	56.9897	14.3523	45.8963	27.0825		28.1326	2.03954	4.63161	8.00906	3.34764	1.0521		2.54762	50.5894	14.1306	24.1804	5.1106	16.7353
	PRRSV-2 + H3N2	44	0.0558493	1.85948	0.708377	0.416339	0.685676	0.577813	0.0839944	4.5573	18.7021	6.89454	20.2401	2.29568	13.3127	18.1542	0.301586	0.272458	12.0788	4.4443	11.099	0.0429145	0.0663659	6.82478	6.82478	7.68783	13.4633	3.31261	7.15753	15.7018	87.4935	62.4963	71.3932	58.331	80.7494	76.7097	59.2523	0.0893589	0.278424	0.262002	1.42458	0.589503	0.587009	1.36983	4.5573	18.7021	6.89454	20.2401	2.29568
		45	0.0849828	3.85398	0.254221	1.78733	4.50838	0.578213	0.40936	6.39496	15.9969	6.21483	23.2372	15.0053	4.26475	33.8615	0.548847	0.0225945	16.9069	5.47105	7.58606	0.0222389	0.00521004	6.19666	6.19666	4.10208	35.51	26.1173	8.05563	6.97475	86.2045	42.8779	68.4322	27.1094	41.8393	85.3257	55.1594	0.201834	6.38779	0.392438	2.45273	1.86068	0.502942	1.35461	6.39496	15.9969	6.21483	23.2372	15.0053
		48	0	5.47989	0.539223	3.12333	1.28087	1.05975	0.28392	2.28348	14.9509	3.71124	21.6676	8.59701	4.6224	3.76414	0.265521	0.459297	9.93821	7.35978	25.1452	0.0648827	0.0160986	4.25799	4.25799	8.16127	30.2727	7.90231	12.9805	10.7787	87.0329	31.1055	73.035	33.1241	52.2931	71.8665	81.09	0.149657	6.12924	1.64645	3.1335	2.1981	0.48957	0.50491	2.28348	14.9509	3.71124	21.6676	8.59701
		53	0.165444	1.98138	0.477679	0.970554	0.324182	2.19173	1.1432	7.31533	7.66441	5.15402	9.32102	16.4728	11.1496	18.5208	0.223574	0.0290099	8.26562	5.32777	3.47259	0.0997009	0.128924	8.13808	8.13808	6.70759	10.1291	5.31878	19.293	16.877	84.0011	71.5848	45.1362	73.4023	73.2101	60.368	59.2256	0.0223574	0.832584	0.408482	0.189176	0.113555	0.951383	0.606348	7.31533	7.66441	5.15402	9.32102	16.4728
		54	0.127632	2.2814	0.380797	0.949649	0.456716	0.201594	3.34674	2.66255	5.69586	4.97238	15.0112	7.33029	3.64788	13.2242	0.329717	0.133527	11.873	8.32269	21.6898	0	0.0970524	10.0936	10.0936	4.79628	13.9338	5.07577	6.2686	25.5013	83.4291	70.9484	75.2064	58.5023	63.1596	85.3317	49.9836	0.10636	1.14833	1.36691	0.501338	0.734897	0.220793	2.99297	2.66255	5.69586	4.97238	15.0112	7.33029
		55	0.151025	0.449419	0.621052	0.468823	0.725257	0.855139	1.11084	7.34628	32.6713	6.25287	3.23275	2.41598	4.62203	25.6104	1.1219	1.36855	24.948	5.81341	14.9648	0.16889	0.170898	12.4811	12.4811	10.0392	6.75105	6.15545	13.3295	27.124	75.3236	22.4419	52.8318	71.7214	73.803	77.4414	34.8104	0.21575	2.12821	1.63026	1.41286	1.00473	1.83	1.36719	7.34628	32.6713	6.25287	3.23275	2.41598
		Average phyla abundance before infection (%)
		Actinobacteria	Bacteroidetes	Cyanobacteria	Firmicutes	Proteobacteria	Tenericutes	Bacteria, other
	Naïve	0.496739	10.3223	17.3544	10.7048	54.3369	1.44634	18.3602
	PRRSV-2	0.377377	35.1807	0.562299	15.5665	42.7809	1.24896	35.1807
	H3N2	0.410531	30.7211	2.44922	30.6646	29.0276	1.98432	31.6477
	PRRSV-2 + H3N2	1.37421	10.5201	0.423048	7.99871	67.0783	1.47416	10.5201
	Total average	0.664713	21.6861	5.19723	16.2337	48.3059	1.53845	23.9272
		Average phyla abundance after infection (%)
		Actinobacteria	Bacteroidetes	Cyanobacteria	Firmicutes	Proteobacteria	Tenericutes	Bacteria, other
	Naïve	0.52259	12.8299	8.18556	14.5912	52.8602	3.90024	12.8299
	PRRSV-2	0.807848	18.8154	10.4769	20.1524	47.0369	1.69374	18.8154
	H3N2	0.612978	11.569	11.3238	8.7427	53.9987	2.30985	11.569
	PRRSV-2 + H3N2	1.01736	11.0927	6.853	12.516	62.9948	1.13666	11.0927
	Total average	0.740194	13.5767	9.20982	14.0006	54.2226	2.26012	13.5767
[truncated: 2 more columns]
