# Supplementary material for: Changes in the Nasal Microbiota of Pigs Following Single or Co-Infection with Porcine Reproductive and Respiratory Syndrome and Swine Influenza A Viruses
Source: Pathogens. 2021 Sep 22;10(10):1225. doi: 10.3390/pathogens10101225 (PMC8540314; doi:10.3390/pathogens10101225)
Supplement: Supplementary file 1 [file pathogens-10-01225-s001.zip › Supplementary materials/Supplementary Table S2.xlsx]

## Sheet: Family level
	Percentage family level
	Naïve	Bacteria, other	Bacteroidales, other	Bacteroidaceae	Porphyromonadaceae	Prevotellaceae	Paraprevotellaceae	Flavobacteriaceae	Weeksellaceae	Streptophyta, other	Bacilli, other	Staphylococcaceae	Aerococcaceae	Lactobacillaceae	Streptococcaceae	Clostridiales, other	Lachnospiraceae	Ruminococcaceae	Veillonellaceae	Rickettsiales, mitochondria	Neisseriaceae	Enterobacteriaceae	Pasteurellaceae	Moraxellaceae	Pseudomonadaceae	Spirochaetaceae	Mycoplasmataceae	RF39, other	Fusobacteriaceae
	-12 dpc	1.72446	0.0621416	0.0457462	0.0663639	1.18777	0.606015	0.131153	5.06017	27.462	2.45645	0.691656	1.6105	1.22289	2.42626	0.115361	0.195051	0.404691	0.153504	12.7447	2.09364	8.68709	5.75945	17.5345	0.824984	0.0111392	0.702799	0.179531	0.0728141
	0 dpc	1.48832	0.417503	0.389623	0.726415	3.02383	0.405826	0.958522	8.31066	2.19816	2.14875	0.700853	0.363189	6.98832	2.76127	0.731962	1.60457	2.3706	0.603169	1.48401	10.2887	1.35548	0.651966	43.3651	0.502004	0.352485	1.89535	0.35363	0.396961
	1 dpc	4.88471	1.45624	2.62902	1.88299	7.59266	0.806431	0.44559	5.30668	1.38534	0.548541	1.17431	1.53235	2.79422	1.83088	0.644153	1.13607	1.96431	1.94336	0.73952	1.99285	4.81523	0.985526	34.1807	0.368655	0.842779	5.96921	0.306776	3.47372
	2 dpc	10.1547	0.171987	0.922013	0.171788	2.51411	0.230514	0.152369	3.18598	3.2676	1.11838	0.940733	0.481435	2.13486	4.61663	0.306155	0.781314	1.86897	1.8166	1.33007	1.38959	3.56075	1.25611	48.899	0.178639	3.24368	1.42455	0.196886	0.0942744
	3 dpc	0.960118	0.225296	0.681202	1.11571	0.789327	0.106705	0.183968	3.44434	35.783	0.450318	3.89194	0.913736	0.798115	1.10654	0.114379	0.229933	0.386194	0.255594	18.1809	0.74626	2.02355	0.560688	16.4548	0.869769	0.513711	0.983542	0.0272329	1.44691
	4 dpc	2.29046	0.738961	0.569651	1.09515	2.78727	0.466485	0.658789	4.29467	0.433714	0.642171	4.33777	2.12581	2.97116	4.43987	0.610601	1.33139	2.1425	0.581103	0.28929	1.92085	2.57504	1.68218	38.6263	1.16968	1.15854	7.94832	0.370141	0.732409
	5 dpc	2.13872	0.522184	0.962373	0.839915	1.02656	0.244056	0.749641	11.954	0.11564	1.23089	3.28026	1.64434	0.520841	3.87388	0.077749	0.300616	0.327446	0.326729	0.0660169	2.27742	2.71689	0.927645	55.3267	0.487076	0.153721	2.22167	0.100649	1.13545
	PRRSV-2	Bacteria, other	Bacteroidales, other	Bacteroidaceae	Porphyromonadaceae	Prevotellaceae	Paraprevotellaceae	Flavobacteriaceae	Weeksellaceae	Streptophyta, other	Bacilli, other	Staphylococcaceae	Aerococcaceae	Lactobacillaceae	Streptococcaceae	Clostridiales, other	Lachnospiraceae	Ruminococcaceae	Veillonellaceae	Rickettsiales, mitochondria	Neisseriaceae	Enterobacteriaceae	Pasteurellaceae	Moraxellaceae	Pseudomonadaceae	Spirochaetaceae	Mycoplasmataceae	RF39, other	Fusobacteriaceae
	-12 dpc	0.964269	0.412494	0.0454615	0.0958123	6.14584	0.635164	0.301663	18.6835	0.585145	0.734735	1.06438	2.9767	1.64848	2.9213	0.473295	1.70061	2.27189	1.22536	0.269268	1.71274	0.875671	0.070552	49.3693	0.488012	0.0630108	0.33435	0.317388	0.0211392
	0 dpc	0.653655	2.36535	0.18282	0.456056	18.5755	2.34959	0.193827	14.8588	0.365254	0.160767	0.838939	0.889336	2.93104	1.94375	1.54783	2.77705	4.68248	2.45801	0.250662	0.566484	2.17985	0.134247	28.7662	0.191257	0.953459	0.377596	1.15636	0.123404
	1 dpc	1.76603	1.50952	0.418947	0.342487	8.63282	1.39733	0.384468	3.72511	6.62666	0.771293	0.713961	0.646177	3.65211	3.81496	1.29526	3.30098	5.88488	1.34235	3.88323	1.74518	1.48082	0.307765	35.4923	0.621369	0.98134	0.840109	1.05131	0.144478
	2 dpc	0.907029	0.733059	1.25211	0.514723	3.77872	0.566285	0.150663	1.89883	20.5251	0.359078	0.478949	1.5073	2.60468	4.49504	0.433352	1.43652	1.88041	0.616939	9.83854	1.32678	1.26812	0.313465	37.344	0.534088	0.138576	0.997754	0.187863	0.357927
	3 dpc	0.4664	0.982915	0.206141	0.553886	7.8882	1.03711	0.48757	3.96545	10.64	0.347369	2.72094	1.13443	2.48026	6.94919	1.30136	3.22909	4.7643	1.0872	4.64168	1.27478	1.18773	0.62545	30.3892	0.674116	0.322181	1.33244	0.506269	0.46669
	4 dpc	0.401395	1.30848	0.361726	0.396755	8.1786	1.17452	0.0470684	18.981	0.0303616	0.870614	1.30414	0.432514	2.45332	4.19624	1.65339	3.39911	6.26332	0.992792	0.307946	2.69018	0.0767945	0.310559	33.6285	0.0239515	2.4949	1.22044	0.504186	0.262456
	5 dpc	0.401395	1.308	0.362	0.396755	8.1786	1.17452	0.0470684	18.981	0.0303616	0.870614	1.30414	0.432514	2.45332	4.19624	1.65339	3.39911	6.26332	0.992792	0.307946	2.69018	0.0767945	0.310559	33.6285	0.0239515	2.4949	1.22044	0.504186	0.262456
	H3N2	Bacteria, other	Bacteroidales, other	Bacteroidaceae	Porphyromonadaceae	Prevotellaceae	Paraprevotellaceae	Flavobacteriaceae	Weeksellaceae	Streptophyta, other	Bacilli, other	Staphylococcaceae	Aerococcaceae	Lactobacillaceae	Streptococcaceae	Clostridiales, other	Lachnospiraceae	Ruminococcaceae	Veillonellaceae	Rickettsiales, mitochondria	Neisseriaceae	Enterobacteriaceae	Pasteurellaceae	Moraxellaceae	Pseudomonadaceae	Spirochaetaceae	Mycoplasmataceae	RF39, other	Fusobacteriaceae
	-12 dpc	0.501343	1.46521	0.342659	1.52341	20.5737	1.16154	1.40089	2.55653	3.81907	0.638839	1.46802	3.8702	6.65111	1.00057	0.732536	4.60227	7.28784	3.15312	1.84145	0.524488	1.12397	0.12099	20.8306	0.227787	0.267886	0.730839	0.432721	5.30406
	0 dpc	0.543764	2.43004	0.479753	0.860101	16.9521	2.07051	5.57705	1.1844	0.455673	0.274326	2.7737	1.56253	3.29563	1.00205	1.62631	3.98903	7.06441	2.09541	0.349148	1.38543	2.62626	0.508655	24.5112	1.27133	2.70255	0.222316	2.67775	0.691906
	1 dpc	0.958821	1.52696	0.453143	0.513701	8.43076	1.48395	5.82162	2.22292	0.356357	0.790646	3.2032	3.55734	6.41583	5.25725	2.51002	6.40491	8.25531	1.81222	0.375172	2.97375	0.75825	0.82803	17.0963	0.368771	1.05045	4.73683	1.59212	0.138201
	2 dpc	1.0734	0.230988	0.57924	0.452767	1.78985	0.288398	0.324012	2.26832	17.0966	0.48084	1.2495	0.979059	1.0593	1.83844	0.295755	0.907968	1.31701	0.365289	10.4201	1.72428	3.03881	0.384181	44.889	0.635542	0.10383	1.7634	0.228857	0.396564
	3 dpc	0.421179	0.364106	0.0685337	0.295009	3.60978	0.312354	1.03186	1.30729	22.9289	0.26067	1.85991	1.02547	1.90358	2.25455	0.363223	1.8365	2.44123	0.680191	12.1516	0.75216	2.07682	0.205741	31.6699	0.581767	0.208673	0.633317	0.132766	0.225074
	4 dpc	1.38157	0.0876515	0.122818	0.0769291	1.47188	0.0948775	0.290902	5.27585	14.8379	0.748411	0.735324	0.459662	0.778499	1.04541	0.0820807	0.446548	0.572868	0.177846	7.44071	2.94248	1.3587	0.206442	54.7701	0.378037	0.0385794	1.22961	0.0499548	0.125823
	5 dpc	4.65898	0.922309	0.151149	0.279948	8.10077	0.609458	0.0874702	1.25726	0.0076045	1.51255	1.3558	0.403356	2.10124	3.44201	0.997554	2.81012	4.69556	1.32299	0.150219	8.30359	0.0307637	0.293916	49.3821	0.072887	0.949492	1.34178	0.300329	0.182118
	PRRSV-2 + H3N2	Bacteria, other	Bacteroidales, other	Bacteroidaceae	Porphyromonadaceae	Prevotellaceae	Paraprevotellaceae	Flavobacteriaceae	Weeksellaceae	Streptophyta, other	Bacilli, other	Staphylococcaceae	Aerococcaceae	Lactobacillaceae	Streptococcaceae	Clostridiales, other	Lachnospiraceae	Ruminococcaceae	Veillonellaceae	Rickettsiales, mitochondria	Neisseriaceae	Enterobacteriaceae	Pasteurellaceae	Moraxellaceae	Pseudomonadaceae	Spirochaetaceae	Mycoplasmataceae	RF39, other	Fusobacteriaceae
	-12 dpc	2.68364	0.0939091	0.00994833	0.0157289	1.6076	0.0595652	0.492355	2.22201	0.43422	0.195883	0.790017	3.52603	0.687754	1.12922	0.0527783	0.215652	0.392018	0.282056	0.184037	0.733842	0.762931	0.136459	81.7975	0.05617	0.0671464	0.0899859	0.0436146	0.0336322
	0 dpc	1.22983	0.969798	0.132844	0.208631	5.60524	0.759329	0.632349	5.73049	0.31767	0.814944	4.81999	4.0663	3.00846	2.65289	0.792682	2.39454	4.10846	1.07886	0.219214	2.07149	0.67272	0.299032	45.0956	0.251329	0.70106	2.36617	0.443029	0.090342
	1 dpc	7.51926	0.135727	0.267037	0.156468	0.915533	0.177319	0.201628	3.16597	14.0129	0.421176	1.07537	0.912273	0.542511	2.36424	0.165132	0.297241	0.557841	0.178356	7.48736	1.02182	1.57843	0.0895748	52.895	0.256965	0.0829446	0.888925	0.0538343	0.0851844
	2 dpc	3.11369	0.54471	0.168036	0.267371	7.52102	0.382128	0.489643	5.27601	6.09444	0.452207	2.46068	1.85378	1.93056	3.99069	0.554399	2.24014	2.74824	1.28195	3.15821	2.66465	0.546034	0.794443	45.0737	0.249617	0.232606	1.17051	0.342456	0.0908255
	3 dpc	1.30884	0.314199	0.11711	0.305863	1.7416	0.294123	0.385823	4.91535	13.9887	0.387326	1.14266	1.4367	0.91056	2.53284	0.207483	0.71448	0.994572	0.255728	7.58413	1.88111	1.61938	0.281534	51.4371	0.317758	0.145012	0.980023	0.102155	0.193766
	4 dpc	3.54213	0.205921	0.0479009	0.206456	0.981267	0.117334	0.927138	3.97355	0.0456701	0.967513	1.12549	1.33296	1.14154	4.68241	0.219997	0.422222	0.791048	0.171424	0.065163	1.61564	0.244522	0.177539	73.6357	0.110924	0.217812	0.659198	0.097571	0.128427
	5 dpc	2.1431	1.00289	0.223251	0.512885	5.01255	0.807194	0.14528	8.46783	0.0209562	0.639329	0.777775	0.770587	1.89102	4.41243	0.985018	2.58792	3.46186	0.7927	0.165193	3.12402	0.0599781	0.354626	52.4499	0.0253703	2.0951	1.05633	0.269035	0.217007
	Prior infection	Bacteria, other	Bacteroidales, other	Bacteroidaceae	Porphyromonadaceae	Prevotellaceae	Paraprevotellaceae	Flavobacteriaceae	Weeksellaceae	Streptophyta, other	Bacilli, other	Staphylococcaceae	Aerococcaceae	Lactobacillaceae	Streptococcaceae	Clostridiales, other	Lachnospiraceae	Ruminococcaceae	Veillonellaceae	Rickettsiales, mitochondria	Neisseriaceae	Enterobacteriaceae	Pasteurellaceae	Moraxellaceae	Pseudomonadaceae	Spirochaetaceae	Mycoplasmataceae	RF39, other	Fusobacteriaceae
	Naïve	1.60639	0.239822	0.217685	0.396389	2.1058	0.50592	0.544838	6.68541	14.8301	2.3026	0.696254	0.986845	4.1056	2.59376	0.423661	0.89981	1.38765	0.378336	7.11436	6.19119	5.02128	3.20571	30.4498	0.663494	0.181812	1.29907	0.266581	0.234888
	PRRSV-2	0.808962	1.38892	0.114141	0.275934	12.3607	1.49238	0.247745	16.7711	0.4752	0.447751	0.95166	1.93302	2.28976	2.43253	1.01056	2.23883	3.47719	1.84169	0.259965	1.13961	1.52776	0.102399	39.0678	0.339634	0.508235	0.355973	0.736875	0.0722714
	H3N2	1.20984	1.94762	0.411206	1.19176	18.7629	1.61603	3.48897	1.87047	2.13737	0.456582	2.12086	2.71637	4.97337	1.00131	1.17942	4.29565	7.17612	2.62427	1.0953	0.954958	1.87511	0.314823	22.6709	0.749556	1.48522	0.476578	1.55524	2.99798
	PRRSV-2 + H3N2	1.33653	0.531854	0.0713962	0.11218	3.60642	0.409447	0.562352	3.97625	0.375945	0.505414	2.805	3.79617	1.84811	1.89105	0.42273	1.30509	2.25024	0.68046	0.201625	1.40266	0.717825	0.217745	63.4465	0.153749	0.384103	1.22808	0.243322	0.0619871
	Total average	1.24043	1.02705	0.203607	0.494065	9.20894	1.00594	1.21098	7.32582	4.45465	0.928088	1.64344	2.3581	3.30421	1.97966	0.759094	2.18485	3.5728	1.38119	2.16781	2.42211	2.28549	0.960169	38.9087	0.476608	0.639842	0.839926	0.700504	0.841782
	After infection	Bacteria, other	Bacteroidales, other	Bacteroidaceae	Porphyromonadaceae	Prevotellaceae	Paraprevotellaceae	Flavobacteriaceae	Weeksellaceae	Streptophyta, other	Bacilli, other	Staphylococcaceae	Aerococcaceae	Lactobacillaceae	Streptococcaceae	Clostridiales, other	Lachnospiraceae	Ruminococcaceae	Veillonellaceae	Rickettsiales, mitochondria	Neisseriaceae	Enterobacteriaceae	Pasteurellaceae	Moraxellaceae	Pseudomonadaceae	Spirochaetaceae	Mycoplasmataceae	RF39, other	Fusobacteriaceae
	Naïve	4.08574	0.622934	1.15285	1.02111	2.94199	0.370838	0.438072	5.63714	8.19707	0.79806	2.725	1.33953	1.84384	3.17356	0.350607	0.755863	1.33788	0.984678	4.12116	1.6654	3.13829	1.08243	38.6975	0.614764	1.18249	3.70946	0.200337	1.37655
	PRRSV-2	0.78845	1.16839	0.520185	0.440921	7.33139	1.06995	0.223367	9.51028	7.57049	0.643794	1.30443	0.830587	2.72874	4.73033	1.26735	2.95296	5.01125	1.00641	3.79587	1.94542	0.818051	0.373559	34.0965	0.375495	1.28638	1.12224	0.550763	0.298801
	H3N2	1.69879	0.626402	0.274977	0.323671	4.68061	0.557807	1.51117	2.46633	11.0455	0.758624	1.68075	1.28498	2.45169	2.76753	0.849726	2.48121	3.45639	0.871707	6.10756	3.33925	1.45267	0.383662	39.5615	0.407401	0.470205	1.94099	0.460806	0.213556
	PRRSV-2 + H3N2	3.5254	0.44069	0.164667	0.289808	3.2344	0.35562	0.429902	5.15974	6.83254	0.57351	1.3164	1.26126	1.28324	3.59652	0.426406	1.2524	1.71071	0.536031	3.69201	2.06145	0.809669	0.339543	55.0983	0.192127	0.554695	0.950996	0.17301	0.143042
	Total average	2.5246	0.714605	0.52817	0.518878	4.54709	0.588554	0.650629	5.69337	8.4114	0.693497	1.75664	1.17909	2.07688	3.56699	0.723523	1.86061	2.87906	0.849707	4.42915	2.25288	1.55467	0.544799	41.8634	0.397447	0.873441	1.93092	0.346229	0.507988
